# Supplementary material for: The MAR method versus the visual estimation method in predicting external blood loss: a randomized controlled study
Source: Sci Rep. 2025 Aug 24;15:31091. doi: 10.1038/s41598-025-16169-0 (PMC12375695; doi:10.1038/s41598-025-16169-0)
Supplement: Supplementary file 1 — Supplementary Material 1 [file 41598_2025_16169_MOESM1_ESM.xlsx]

## Sheet: between duration
EXAMINE VARIABLES=sure1 sure2 sure3 BY grup
/PLOT BOXPLOT HISTOGRAM NPPLOT
/COMPARE GROUPS
/STATISTICS DESCRIPTIVES
/CINTERVAL 95
/MISSING LISTWISE
/NOTOTAL.
Explore
Method
Tests of Normality
Method		Kolmogorov-Smirnova			Shapiro-Wilk
		Statistic	df	Sig.	Statistic	df	Sig.
Estimation Duration Sitation 1	VE	0.128964	70	0.0056623	0.809975	70	4.44627e-08
	MAR	0.104614	70	0.0553849	0.933419	70	0.00107961
Estimation Duration Sitation 2	VE	0.148107	70	0.000616325	0.838919	70	3.03995e-07
	MAR	0.114899	70	0.0227561	0.945223	70	0.0041082
Estimation Duration Sitation 3	VE	0.157524	70	0.000180475	0.843855	70	4.30564e-07
	MAR	0.123328	70	0.0101291	0.93993	70	0.00223019
a. Lilliefors Significance Correction
Estimation Duration Sitation 1
Histograms
Estimation Duration Sitation 2
Histograms
Estimation Duration Sitation 3
Histograms

## Sheet: between PE
GET
FILE='C:\Users\ebruk\Desktop\Corona\BetülHoca\BetweenGroup.sav'.
DATASET NAME DataSet1 WINDOW=FRONT.
DATASET ACTIVATE DataSet1.
SAVE OUTFILE='C:\Users\ebruk\Desktop\Corona\BetülHoca\BetweenGroup.sav'
/COMPRESSED.
EXAMINE VARIABLES=PES1 PES2 PES3 BY grup
/PLOT BOXPLOT HISTOGRAM NPPLOT
/COMPARE GROUPS
/STATISTICS DESCRIPTIVES
/CINTERVAL 95
/MISSING LISTWISE
/NOTOTAL.
Explore
Method
Tests of Normality
Method		Kolmogorov-Smirnova			Shapiro-Wilk
		Statistic	df	Sig.	Statistic	df	Sig.
Percent Error Sitation 1	VE	0.256552	70	1.84774e-12	0.822227	70	9.8011e-08
	MAR	0.187698	70	1.91605e-06	0.908351	70	8.41838e-05
Percent Error Sitation 2	VE	0.248215	70	1.27898e-11	0.765295	70	3.17574e-09
	MAR	0.204634	70	9.94464e-08	0.828921	70	1.53086e-07
Percent Error Sitation 3	VE	0.204726	70	9.77833e-08	0.749693	70	1.36397e-09
	MAR	0.108777	70	0.0391465	0.920816	70	0.000286187
a. Lilliefors Significance Correction
Percent Error Sitation 1
Histograms
Percent Error Sitation 2
Histograms
Percent Error Sitation 3
Histograms

## Sheet: between volume
EXAMINE VARIABLES=miktar1 miktar2 miktar3 BY grup
/PLOT BOXPLOT HISTOGRAM NPPLOT
/COMPARE GROUPS
/STATISTICS DESCRIPTIVES
/CINTERVAL 95
/MISSING LISTWISE
/NOTOTAL.
Explore
Method
Tests of Normality
Method		Kolmogorov-Smirnova			Shapiro-Wilk
		Statistic	df	Sig.	Statistic	df	Sig.
Estimated Volume Sitation 1	VE	0.150998	70	0.000426823	0.893743	70	2.21419e-05
	MAR	0.1128	70	0.0275255	0.966812	70	0.0601681
Estimated Volume Sitation 2	VE	0.152474	70	0.000352664	0.860655	70	1.48103e-06
	MAR	0.200508	70	2.10076e-07	0.849553	70	6.48738e-07
Estimated Volume Sitation 3	VE	0.166879	70	4.87054e-05	0.845102	70	4.7063e-07
	MAR	0.130275	70	0.00492249	0.908523	70	8.55637e-05
a. Lilliefors Significance Correction
Estimated Volume Sitation 1
Histograms
Estimated Volume Sitation 2
Histograms
Estimated Volume Sitation 3
Histograms

## Sheet: Total 140 gender duration
EXAMINE VARIABLES=s1sure s2sure s3sure BY cinsiyet
/PLOT BOXPLOT HISTOGRAM NPPLOT
/COMPARE GROUPS
/STATISTICS DESCRIPTIVES
/CINTERVAL 95
/MISSING LISTWISE
/NOTOTAL.
Explore
Gender
Tests of Normality
Gender		Kolmogorov-Smirnova			Shapiro-Wilk
		Statistic	df	Sig.	Statistic	df	Sig.
Estimation Duration Sitation 1	Female	0.169924	78	7.72311e-06	0.841102	78	1.09459e-07
	Male	0.0897111	62	,200*	0.959909	62	0.0410146
Estimation Duration Sitation 2	Female	0.118093	78	0.00900055	0.952827	78	0.00577915
	Male	0.133375	62	0.00793678	0.883963	62	2.74042e-05
Estimation Duration Sitation 3	Female	0.115017	78	0.0124369	0.924829	78	0.000196442
	Male	0.137361	62	0.00535122	0.934538	62	0.00257172
*. This is a lower bound of the true significance.
a. Lilliefors Significance Correction
Estimation Duration Sitation 1
Histograms
Estimation Duration Sitation 2
Histograms
Estimation Duration Sitation 3
Histograms

## Sheet: Total 140 gender volume
Explore
Gender
Tests of Normality
Gender		Kolmogorov-Smirnova			Shapiro-Wilk
		Statistic	df	Sig.	Statistic	df	Sig.
Estimated Volume Sitation 1	Female	0.126257	78	0.00362193	0.963911	78	0.0262303
	Male	0.153857	62	0.000898347	0.950215	62	0.013667
Estimated Volume Sitation 2	Female	0.188938	78	2.70029e-07	0.894018	78	8.68029e-06
	Male	0.188957	62	8.85335e-06	0.866964	62	7.4777e-06
Estimated Volume Sitation 3	Female	0.136687	78	0.00101447	0.916969	78	8.41457e-05
	Male	0.159634	62	0.000453552	0.8954	62	6.94722e-05
a. Lilliefors Significance Correction
Estimated Volume Sitation 1
Histograms
Estimated Volume Sitation 2
Histograms
Estimated Volume Sitation 3
Histograms

## Sheet: Total 140 height duration
EXAMINE VARIABLES=s1sure s2sure s3sure BY Height
/PLOT BOXPLOT HISTOGRAM NPPLOT
/COMPARE GROUPS
/STATISTICS DESCRIPTIVES
/CINTERVAL 95
/MISSING LISTWISE
/NOTOTAL.
Explore
Height (cm)
Tests of Normality
Height (cm)		Kolmogorov-Smirnova			Shapiro-Wilk
		Statistic	df	Sig.	Statistic	df	Sig.
Estimation Duration Sitation 1	<170	0.196399	63	2.27467e-06	0.818829	63	2.46939e-07
	≥170	0.078161	77	,200*	0.967472	77	0.0457364
Estimation Duration Sitation 2	<170	0.0858648	63	,200*	0.971166	63	0.145478
	≥170	0.14834	77	0.000241012	0.846895	77	1.94307e-07
Estimation Duration Sitation 3	<170	0.141927	63	0.00297969	0.913864	63	0.000311341
	≥170	0.115926	77	0.0122078	0.950158	77	0.00438709
*. This is a lower bound of the true significance.
a. Lilliefors Significance Correction
Estimation Duration Sitation 1
Histograms
Estimation Duration Sitation 2
Histograms
Estimation Duration Sitation 3
Histograms

## Sheet: Total 140 height volume
EXAMINE VARIABLES=s1miktar s2miktar s3miktar BY Height
/PLOT BOXPLOT HISTOGRAM NPPLOT
/COMPARE GROUPS
/STATISTICS DESCRIPTIVES
/CINTERVAL 95
/MISSING LISTWISE
/NOTOTAL.
Explore
Height (cm)
Tests of Normality
Height (cm)		Kolmogorov-Smirnova			Shapiro-Wilk
		Statistic	df	Sig.	Statistic	df	Sig.
Estimated Volume Sitation 1	<170	0.132514	63	0.00780469	0.955259	63	0.0224477
	≥170	0.154628	77	9.82257e-05	0.95504	77	0.00830227
Estimated Volume Sitation 2	<170	0.153969	63	0.000771653	0.899675	63	8.80146e-05
	≥170	0.159153	77	5.01012e-05	0.879525	77	2.67711e-06
Estimated Volume Sitation 3	<170	0.128697	63	0.0112674	0.915827	63	0.000373517
	≥170	0.144759	77	0.000393949	0.913747	77	6.67759e-05
a. Lilliefors Significance Correction
Estimated Volume Sitation 1
Histograms
Estimated Volume Sitation 2
Histograms
Estimated Volume Sitation 3
Histograms

## Sheet: Total 140 weight duration
DATASET ACTIVATE DataSet1.
SAVE OUTFILE='C:\Users\ebruk\Desktop\Corona\BetülHoca\toplam140.sav'
/COMPRESSED.
DATASET ACTIVATE DataSet1.
SAVE OUTFILE='C:\Users\ebruk\Desktop\Corona\BetülHoca\toplam140.sav'
/COMPRESSED.
EXAMINE VARIABLES=s1sure s2sure s3sure BY Weight
/PLOT BOXPLOT HISTOGRAM NPPLOT
/COMPARE GROUPS
/STATISTICS DESCRIPTIVES
/CINTERVAL 95
/MISSING LISTWISE
/NOTOTAL.
Explore
Weight (kg)
Tests of Normality
Weight (kg)		Kolmogorov-Smirnova			Shapiro-Wilk
		Statistic	df	Sig.	Statistic	df	Sig.
Estimation Duration Sitation 1	<70	0.179414	90	1.42116e-07	0.827859	90	7.54311e-09
	≥70	0.114484	50	0.099261	0.961178	50	0.0995974
Estimation Duration Sitation 2	<70	0.100988	90	0.0241869	0.951205	90	0.00198769
	≥70	0.130352	50	0.0332869	0.837186	50	7.08393e-06
Estimation Duration Sitation 3	<70	0.139673	90	0.000172868	0.929421	90	0.000110309
	≥70	0.102679	50	,200*	0.945359	50	0.0220681
*. This is a lower bound of the true significance.
a. Lilliefors Significance Correction
Estimation Duration Sitation 1
Histograms
Estimation Duration Sitation 2
Histograms
Estimation Duration Sitation 3
Histograms

## Sheet: Total 140 weight volume
EXAMINE VARIABLES=s1miktar s2miktar s3miktar BY Weight
/PLOT BOXPLOT HISTOGRAM NPPLOT
/COMPARE GROUPS
/STATISTICS DESCRIPTIVES
/CINTERVAL 95
/MISSING LISTWISE
/NOTOTAL.
Explore
Weight (kg)
Tests of Normality
Weight (kg)		Kolmogorov-Smirnova			Shapiro-Wilk
		Statistic	df	Sig.	Statistic	df	Sig.
Estimated Volume Sitation 1	<70	0.138241	90	0.000214906	0.957547	90	0.00504073
	≥70	0.155994	50	0.00384067	0.950002	50	0.0341219
Estimated Volume Sitation 2	<70	0.161168	90	4.78493e-06	0.894535	90	2.32475e-06
	≥70	0.218525	50	2.57659e-06	0.857837	50	2.53924e-05
Estimated Volume Sitation 3	<70	0.129776	90	0.000736556	0.904084	90	6.19281e-06
	≥70	0.131511	50	0.0305106	0.918257	50	0.0020408
a. Lilliefors Significance Correction
Estimated Volume Sitation 1
Histograms
Estimated Volume Sitation 2
Histograms
Estimated Volume Sitation 3
Histograms

## Sheet: within duration
DATASET ACTIVATE DataSet1.
SAVE OUTFILE='C:\Users\ebruk\Desktop\Corona\BetülHoca\WithinGroup.sav'
/COMPRESSED.
DATASET ACTIVATE DataSet1.
SAVE OUTFILE='C:\Users\ebruk\Desktop\Corona\BetülHoca\WithinGroup.sav'
/COMPRESSED.
EXAMINE VARIABLES=a11sn a12sn a13sn b11sn b12sn b13sn
/PLOT BOXPLOT HISTOGRAM NPPLOT
/COMPARE GROUPS
/STATISTICS DESCRIPTIVES
/CINTERVAL 95
/MISSING LISTWISE
/NOTOTAL.
Explore
Tests of Normality
	Kolmogorov-Smirnova			Shapiro-Wilk
	Statistic	df	Sig.	Statistic	df	Sig.
Estimation Duration Group 1 VE Sitation 1	0.128964	70	0.0056623	0.809975	70	4.44627e-08
Estimation Duration Group 1 VE Sitation 2	0.148107	70	0.000616325	0.838919	70	3.03995e-07
Estimation Duration Group 1 VE Sitation 3	0.157524	70	0.000180475	0.843855	70	4.30564e-07
Estimation Duration Group 1 MAR Sitation 1	0.156385	70	0.000210368	0.787726	70	1.1433e-08
Estimation Duration Group 1 MAR Sitation 2	0.151506	70	0.000399792	0.879243	70	6.44144e-06
Estimation Duration Group 1 MAR Sitation 3	0.134991	70	0.0029325	0.93043	70	0.000781034
a. Lilliefors Significance Correction
Estimation Duration Group 1 VE Sitation 1
Estimation Duration Group 1 VE Sitation 2
Estimation Duration Group 1 VE Sitation 3
Estimation Duration Group 1 MAR Sitation 1
Estimation Duration Group 1 MAR Sitation 2
Estimation Duration Group 1 MAR Sitation 3

[truncated: 2 more sheets: within pe, within volume]
